# Supplementary material for: Transcription Factor WRKY33 Mediates the Phosphate Deficiency-Induced Remodeling of Root Architecture by Modulating Iron Homeostasis in Arabidopsis Roots
Source: Int J Mol Sci. 2021 Aug 27;22(17):9275. doi: 10.3390/ijms22179275 (PMC8431420; doi:10.3390/ijms22179275)
Supplement: Supplementary file 1 [file ijms-22-09275-s001.zip]

Archive with 1 entries (1 files):
- ijms-1328697-supplementary.pdf
